# Supplementary material for: Impact of Invasive Pulmonary Aspergillosis in Critically Ill Surgical Patients with or without Solid Organ Transplantation
Source: J Clin Med. 2023 May 4;12(9):3282. doi: 10.3390/jcm12093282 (PMC10179688; doi:10.3390/jcm12093282)
Supplement: Supplementary file 1 [file jcm-12-03282-s001.zip]

Archive with 1 entries (1 files):
- jcm-2276229-supplementary.pdf
